# Supplementary material for: A Nation-Wide Evaluation of Suboptimal Lipid-Lowering Treatment Patterns Among Patients Undergoing Intervention for Acute Coronary Syndrome in Hungary
Source: J Clin Med. 2024 Oct 31;13(21):6562. doi: 10.3390/jcm13216562 (PMC11547159; doi:10.3390/jcm13216562)
Supplement: Supplementary file 1 [file jcm-13-06562-s001.zip]

Archive with 10 entries (10 files):
- Supplementary Figure 1.tiff
- Supplementary Figure 2.tiff
- Supplementary Figure 3.tiff
- Supplementary Figure 4.tiff
- Supplementary Figure 5.tiff
- Supplementary Figure 6.tiff
- Supplementary Figure 7.tiff
- Supplementary Figure 8.tiff
- Supplementary Figure 9.tiff
- Table S1.pdf
